# Supplementary material for: Endogenous toxins and the coupling of gregariousness to conspicuousness in Argidae and Pergidae sawflies
Source: Sci Rep. 2018 Dec 5;8:17636. doi: 10.1038/s41598-018-35925-z (PMC6281571; doi:10.1038/s41598-018-35925-z)
Supplement: Supplementary file 2 — Table S1 [file 41598_2018_35925_MOESM2_ESM.xlsx]

## Sheet: Sheet1
Endogenous toxins and the coupling of gregariousness to conspicuousness in Argidae and Pergidae sawflies
Jean-Luc Boevé, Tommi Nyman, Akihiko Shinohara, Stefan Schmidt
Supplementary Table S1
Results from SIMMAP analyses
Excel file containing estimates and significances for D and d, obtained from analyses in SIMMAP.
Character-by-character analyses resulting in (uncorrected) P < 0.05 are given in bold.
Character and state codings are detailed in Table 1 and Fig. 2, respectively.
Char.-Char.	D, d	Value	P
1-2	D	0.057348	0.39
1-2	d(0,0)	0.000861	0.374
1-2	d(0,1)	-0.000771	0.342
1-2	d(0,2)	-0.000124	0.502
1-2	d(1,0)	-0.001809	0.218
1-2	d(1,1)	0.00123	0.266
1-2	d(1,2)	0.000566	0.448
1-2	d(2,0)	0.000932	0.136
1-2	d(2,1)	-0.000471	0.186
1-2	d(2,2)	-0.000462	0.262
Char.-Char.	D, d	Value	P
1-5	D	0.035777	0.832
1-5	d(0,0)	0.001071	0.462
1-5	d(0,1)	-0.001129	0.46
1-5	d(1,0)	-0.002008	0.306
1-5	d(1,1)	0.001987	0.306
1-5	d(2,0)	0.000908	0.076
1-5	d(2,1)	-0.00091	0.076
Char.-Char.	D, d	Value	P
1-6	D	0.062106	0.268
1-6	d(0,0)	-0.002785	0.104
1-6	d(0,1)	0.000435	0.19
1-6	d(0,2)	0.002086	0.214
1-6	d(0,3)	0.000217	0.454
1-6	d(1,0)	0.003019	0.084
1-6	d(1,1)	-0.000319	0.26
1-6	d(1,2)	-0.002942	0.134
1-6	d(1,3)	0.000225	0.474
1-6	d(2,0)	-0.000246	0.206
1-6	d(2,1)	-0.000118	0.05
1-6	d(2,2)	0.000824	0.132
1-6	d(2,3)	-0.000462	0.232
Char.-Char.	D, d	Value	P
1-8	D	0.072258	0.074
1-8	d(0,0)	0.001968	0.054
1-8	d(0,1)	0.005032	0.02
1-8	d(0,2)	0.002272	0.126
1-8	d(0,3)	-0.009328	0
1-8	d(1,0)	-0.001694	0.068
1-8	d(1,1)	-0.005399	0.016
1-8	d(1,2)	-0.002323	0.114
1-8	d(1,3)	0.009396	0
1-8	d(2,0)	-0.000279	0.086
1-8	d(2,1)	0.000349	0.208
1-8	d(2,2)	2.9e-05	0.354
1-8	d(2,3)	-0.0001	0.454
Char.-Char.	D, d	Value	P
2-3	D	0.189343	0.056
2-3	d(0,0)	0.036508	0.032
2-3	d(0,1)	-0.036516	0.032
2-3	d(1,0)	-0.000153	0.544
2-3	d(1,1)	0.000145	0.544
2-3	d(2,0)	-0.036363	0.022
2-3	d(2,1)	0.036353	0.022
Char.-Char.	D, d	Value	P
2-4	D	0.156491	0.058
2-4	d(0,0)	0.029748	0.026
2-4	d(0,1)	-0.029767	0.026
2-4	d(1,0)	-0.025669	0.03
2-4	d(1,1)	0.025654	0.03
2-4	d(2,0)	-0.004103	0.368
2-4	d(2,1)	0.004082	0.368
Char.-Char.	D, d	Value	P
2-5	D	0.290686	0.022
2-5	d(0,0)	0.069315	0.012
2-5	d(0,1)	-0.069329	0.012
2-5	d(1,0)	-0.012849	0.202
2-5	d(1,1)	0.01284	0.202
2-5	d(2,0)	-0.056478	0.018
2-5	d(2,1)	0.056462	0.018
Char.-Char.	D, d	Value	P
2-6	D	0.391124	0.066
2-6	d(0,0)	-0.001452	0.464
2-6	d(0,1)	0.007239	0.052
2-6	d(0,2)	0.036603	0.116
2-6	d(0,3)	-0.042392	0.08
2-6	d(1,0)	-0.030516	0.092
2-6	d(1,1)	-0.003032	0.132
2-6	d(1,2)	-0.048347	0.036
2-6	d(1,3)	0.08189	0.012
2-6	d(2,0)	0.031967	0.1
2-6	d(2,1)	-0.004208	0.11
2-6	d(2,2)	0.011738	0.264
2-6	d(2,3)	-0.039502	0.06
Char.-Char.	D, d	Value	P
2-7	D	0.198236	0.174
2-7	d(0,0)	0.011744	0.062
2-7	d(0,1)	0.021617	0.124
2-7	d(0,2)	-0.033367	0.07
2-7	d(1,0)	-0.000196	0.604
2-7	d(1,1)	-0.028153	0.066
2-7	d(1,2)	0.028343	0.074
2-7	d(2,0)	-0.011548	0.06
2-7	d(2,1)	0.00653	0.282
2-7	d(2,2)	0.005005	0.422
Char.-Char.	D, d	Value	P
3-4	D	0.073038	0.166
3-4	d(0,0)	0.011441	0.092
3-4	d(0,1)	-0.011469	0.092
3-4	d(1,0)	-0.011474	0.092
3-4	d(1,1)	0.011429	0.092
Char.-Char.	D, d	Value	P
3-5	D	0.143102	0.046
3-5	d(0,0)	0.034803	0.034
3-5	d(0,1)	-0.034829	0.034
3-5	d(1,0)	-0.034833	0.034
3-5	d(1,1)	0.034783	0.034
Char.-Char.	D, d	Value	P
3-6	D	0.137074	0.26
3-6	d(0,0)	-0.006399	0.218
3-6	d(0,1)	-0.001782	0.18
3-6	d(0,2)	0.011568	0.216
3-6	d(0,3)	-0.003387	0.384
3-6	d(1,0)	0.006399	0.218
3-6	d(1,1)	0.001782	0.18
3-6	d(1,2)	-0.011568	0.216
3-6	d(1,3)	0.003387	0.384
Char.-Char.	D, d	Value	P
4-5	D	0.142167	0.008
4-5	d(0,0)	0.033966	0.004
4-5	d(0,1)	-0.033996	0.004
4-5	d(1,0)	-0.03399	0.004
4-5	d(1,1)	0.033956	0.004
Char.-Char.	D, d	Value	P
4-6	D	0.156363	0.074
4-6	d(0,0)	0.022437	0.036
4-6	d(0,1)	0.003028	0.086
4-6	d(0,2)	-0.007414	0.192
4-6	d(0,3)	-0.018069	0.054
4-6	d(1,0)	-0.022445	0.036
4-6	d(1,1)	-0.003029	0.086
4-6	d(1,2)	0.007397	0.194
4-6	d(1,3)	0.018055	0.054
Char.-Char.	D, d	Value	P
5-6	D	0.139285	0.356
5-6	d(0,0)	0.003305	0.378
5-6	d(0,1)	0.006189	0.064
5-6	d(0,2)	0.002992	0.43
5-6	d(0,3)	-0.012492	0.222
5-6	d(1,0)	-0.003307	0.378
5-6	d(1,1)	-0.00619	0.064
5-6	d(1,2)	-0.002999	0.43
5-6	d(1,3)	0.012487	0.222
Char.-Char.	D, d	Value	P
5-7	D	0.090154	0.416
5-7	d(0,0)	0.006185	0.11
5-7	d(0,1)	-0.003985	0.332
5-7	d(0,2)	-0.002206	0.42
5-7	d(1,0)	-0.006187	0.112
5-7	d(1,1)	0.00398	0.332
5-7	d(1,2)	0.002193	0.42
Char.-Char.	D, d	Value	P
6-8	D	0.332898	0.164
6-8	d(0,0)	0.003099	0.216
6-8	d(0,1)	-0.015749	0.112
6-8	d(0,2)	-0.018432	0.104
6-8	d(0,3)	0.031079	0.062
6-8	d(1,0)	-0.000303	0.35
6-8	d(1,1)	-0.002	0.16
6-8	d(1,2)	0.005582	0.072
6-8	d(1,3)	-0.003279	0.14
6-8	d(2,0)	0.000748	0.422
6-8	d(2,1)	0.043607	0.026
6-8	d(2,2)	0.011346	0.23
6-8	d(2,3)	-0.055705	0.02
6-8	d(3,0)	-0.003545	0.284
6-8	d(3,1)	-0.025861	0.084
6-8	d(3,2)	0.001501	0.44
6-8	d(3,3)	0.027902	0.116
