# Supplementary material for: Endogenous toxins and the coupling of gregariousness to conspicuousness in Argidae and Pergidae sawflies
Source: Sci Rep. 2018 Dec 5;8:17636. doi: 10.1038/s41598-018-35925-z (PMC6281571; doi:10.1038/s41598-018-35925-z)
Supplement: Supplementary file 3 — Table S2 [file 41598_2018_35925_MOESM3_ESM.xlsx]

## Sheet: Sheet1
Endogenous toxins and the coupling of gregariousness to conspicuousness in Argidae and Pergidae sawflies
Jean-Luc Boevé, Tommi Nyman, Akihiko Shinohara, Stefan Schmidt
Supplementary Table S2
Collection and systematic data for the used specimens, and host plant data for the related species
Excel file containing collection data for the specimens used in the study, as well as host plant of collected specimens (first given, if applicable) and known host plant(s) and their systematic, by compiling unpublished data from AS, SS and JLB, and data from references given below the Table.
Family	Subfamily	Genus species	Stage/Sex	Field host plant	Location	Collector	Date (dd.mm.yyyy)	Coll. Ref.	Plant unranked clades	Plant order	Plant family	Known host plants
Argidae	Arginae	Antargidium allucente Benson, 1934	Ad. F	N/A	Brisbane, Australia	S. Schmidt	26.10.1999	AE109	Malvids	Sapindales	Sapindaceae	Alectryon oleifolius
Argidae	Arginae	Antargidium atriceps Benson, 1935	Larva	Arytera distylis	Brisbane, Australia	S. Schmidt	16.09.2007	AE039	Malvids	Sapindales	Sapindaceae	Arytera distylis, A. foveolata
Argidae	Arginae	Arge aruncus Hara & Shinohara, 2012	Larva	Aruncus dioicus var. kamtschaticus	Shiga-kogen, Japan	A. Shinohara	08.09.2009	P3253	Fabids	Rosales	Rosaceae	Aruncus dioicus
Argidae	Arginae	Arge berberidis Schrank, 1802	Ad. M	N/A	Kaikenried, Germany	K. Schönitzer	20.05.2003	AE078	"Basal eudicots"	Ranunculales	Berberidaceae	Berberis spp., Mahonia
Argidae	Arginae	Arge captiva (F. Smith, 1874)	Larva	Ulmus davidiana var. japonica	Nakahatsuishi-machi, Japan	A. Shinohara	22.09.2009	P3256	Fabids	Rosales	Ulmaceae	Ulmus spp.
Argidae	Arginae	Arge cerasus Shinohara & Hara, 2012	Larva	Cerasus maximowiczii	Norikura-kogen, Japan	A. Shinohara	23.08.2010	P3446	Fabids	Rosales	Rosaceae	Cerasus spp.
Argidae	Arginae	Arge cyanocrocea (Forster, 1771)	Ad. F	N/A	Biburg, Germany	S. Schmidt	25.05.2003	AE077	Fabids	Rosales	Rosaceae	Rubus sp., Sanguisorba officinalis
Argidae	Arginae	Arge dimidiata (Fallén, 1808)	Larva	Betula sp.	Bethmale, France	H. Savina	27.07.2010	P3364	Fabids	Fagales	Betulaceae	Betula spp.
Argidae	Arginae	Arge enkianthus Hara & Shinohara, 2012	Larva	Enkianthus campanulatus	Kirifuri, Japan	A. Shinohara	17.08.2010	P3447	Superasterids	Ericales	Ericaceae	Enkianthus campanulatus
Argidae	Arginae	Arge gracilicornis (Klug, 1814)	Ad. F	N/A	Emmering, Germany	S. Schmidt	08.06.2003	AE079	Fabids	Rosales	Rosaceae	Rosa spp., Rubus spp.
Argidae	Arginae	Arge gracilicornis (Klug, 1814)	Larva	Rubus idaeus	Bethmale, France	H. Savina	19.09.2010	P3429				(idem)
Argidae	Arginae	Arge indicura Shinohara & Hara, 2009	Larva	Potentilla freyiana	Shibazaki, Japan	A. Shinohara	17.10.2010	P3450	Fabids	Rosales	Rosaceae	Potentilla freyniana, Sanguisorba officinalis
Argidae	Arginae	Arge mali (Uchiyama, 1906)	Larva	Malus toringo	Norikura-kogen, Japan	A. Shinohara	23.08.2010	P3443	Fabids	Rosales	Rosaceae	Malus spp., ?Pyrus sp.
Argidae	Arginae	Arge mali (Uchiyama, 1906)	Larva	Malus toringo	Nikko-yumoto, Japan	A. Shinohara	10.09.2010	P3444				(idem)
Argidae	Arginae	Arge melanochra (Gmelin, 1790)	Ad. F	N/A	Hohe Wand, Austria	M. Kraus	03.07.2002	BC ZSM HYM 09480	Fabids	Rosales	Rosaceae	Crataegus laevigata
Argidae	Arginae	Arge meliosmae Shinohara & Hara, 2011	Larva	Meliosma myriantha	Bicchuzawa, Japan	A. Shinohara	14-19.09.2010	P3451	"Basal eudicots"	Proteales	Sabiaceae	Meliosma myriantha
Argidae	Arginae	Arge nigripes (Retzius, 1783)	Larva	Rosa canina	Ave-et-Auffe, Belgium	J.-L. Boevé	29.05.2002	P2109	Fabids	Rosales	Rosaceae	Rosa spp.
Argidae	Arginae	Arge nigripes (Retzius, 1783)	Larva	Rosa sp.	Ave-et-Auffe, Belgium	J.-L. Boevé	03.06.2009	P3103				(idem)
Argidae	Arginae	Arge nigronodosa (Motschulsky, 1860)	Larva	Rosa multiflora	Miyazaki, Japan	A. Shinohara	05.11.2009	P3255	Fabids	Rosales	Rosaceae	Rosa spp.
Argidae	Arginae	Arge ochropus (Gmelin, 1790)	Larva	Rosa sp.	Delémont, Switzerland	U. Schaffner	05.08.2000	P2074	Fabids	Rosales	Rosaceae	Rosa spp.
Argidae	Arginae	Arge ochropus (Gmelin, 1790)	Larva	Rosa canina	Uccle, Belgium	J.-L. Boevé	29.08.2006	P2779				(idem)
Argidae	Arginae	Arge pagana (Panzer, 1797)	Larva	Rosa sp.	Grune, Belgium	J.-L. Boevé	16.07.2008	P2968	Fabids	Rosales	Rosaceae	Rosa spp.
Argidae	Arginae	Arge pullata (Zaddach, 1859)	Larva	Betula sp.	Austria	E. Altenhofer	08.2000	P1795	Fabids	Fagales	Betulaceae	Betula spp.
Argidae	Arginae	Arge rejecta (W.F. Kirby, 1882)	Larva	Rubus hirsutus	Mt. Mukabakiyama, Japan	A. Shinohara	06.11.2009	P3252	Fabids	Rosales	Rosaceae	Rubus spp.
Argidae	Arginae	Arge similis (Snellen van Vollenhoven, 1860)	Larva	Rhododendron sp.	Ötsuka, Japan	A. Shinohara	21.11.2009	P3251	Superasterids	Ericales	Ericaceae	Rhododendron spp.
Argidae	Arginae	Arge sp. 1	Larva	Crataegus sp.	Ave-et-Auffe, Belgium	J.-L. Boevé	10.06.2008	P2923	x	x	x	x
Argidae	Arginae	Arge suzukii (Matsumura, 1912)	Larva	Abelia spathulata	Kirifuri, Japan	A. Shinohara	17.08.2010	P3445	Superasterids	Dipsacales	Caprifoliaceae	Abelia spp.
Argidae	Arginae	Arge ustulata (Linné, 1758)	Larva	Salix capraea	Gurnigel Bad, Switzerland	J.-L. Boevé	21.08.2009	P3197	Fabids	Fagales, Malpighiales, Rosales	Betulaceae, Salicaceae, Rosaceae	Betula spp., Salix spp., Crataegus sp.
Argidae	Arginae	Scobina bolivari (Konow, 1899)	Ad. M	N/A	Panguana, Llullapichis, Huanaco, Peru	E. Diller	22.11.2008	AE143	x	x	x	x
Argidae	Arginae	Scobina inculta (Konow, 1906)	Ad. F	N/A	San Lorenzo near Salta, Argentina	S. Schmidt	18.11.2007	AE043	x	x	x	x
Argidae	Arginae	Scobina strophosa (Konow, 1906)	Ad. M	N/A	San Lorenzo near Salta, Argentina	S. Schmidt	19.11.2007	AE045	x	x	x	x
Argidae	Arginae	Scobina thoracica (Jörgensen, 1913)	Ad. F	N/A	7 km W Chicoana, Salta, Argentina	S. Schmidt	29.11.2007	AE049	x	x	x	x
Argidae	Arginae	Spinarge affinis Hara & Shinohara, 2006	Larva	Rhododendron wadanum	Kirifuri, Japan	A. Shinohara	17.08.2010	P3438	Superasterids	Ericales	Ericaceae	Rhododendron spp.
Argidae	Arginae	Spinarge affinis Hara & Shinohara, 2006	Larva	Rhododendron wadanum	Ryuzunotaki, Japan	A. Shinohara	11.09.2010	P3440				(idem)
Argidae	Arginae	Spinarge fulvicornis (Mocsáry, 1909)	Larva	Sorbus commixta	Hanaishi-cho, Japan	A. Shinohara	17.08.2010	P3435	Fabids	Rosales	Rosaceae	Malus toringo, Photinia villosa, Sorbus commixta
Argidae	Arginae	Spinarge metallica (Klug, 1834)	Larva	Betula sp.	Bethmale, France	H. Savina	09.07.2010	P3363	Fabids	Fagales	Betulaceae	Betula spp.
Argidae	Arginae	Spinarge nigricornis Hara & Shinohara, 2006	Larva	Tilia japonica	Shiga-kogen, Japan	A. Shinohara	13.08.2010	P3441	Malvids	Malvales	Malvaceae	Tilia japonica
Argidae	Arginae	Spinarge prunivora Hara & Shinohara, 2006	Larva	Cerasus x tschonoskii	Hanaishi-cho, Japan	A. Shinohara	17.08.2010	P3436	Fabids	Rosales	Rosaceae	Prunus spp.
Argidae	Arginae	Spinarge prunivora Hara & Shinohara, 2006	Larva	Cerasus x yedoensis	Ounoike, Japan	A. Shinohara	02.10.2010	P3437				(idem)
Argidae	Athermantinae	Cibdela janthina (Klug, 1834)	Larva	Rubus alceifolius	La Réunion, France	S. Quilici	02.10.2010	P3432	Fabids	Rosales	Rosaceae	Rubus spp.
Argidae	Erigleninae	Sericoceros nr tannuus	Ad. F		San Lorenzo near Salta, Argentina	S. Schmidt	18.11.2007	AE042	x	x	x	x
Argidae	Sterictiphorinae	Aproceros leucopoda Takeuchi, 1939	Larva	Ulmus minor	Traismauer, Austria	E. Altenhofer	01.09.2009	P3219	Fabids	Rosales	Ulmaceae	Ulmus spp.
Argidae	Sterictiphorinae	Schizocerella pilicornis (Holmgren, 1868)	Larva	Portulaca oleracea	Butte County, CA, USA	H. R. Jacobson	11.07.2008	P2974	Superasterids	Caryophyllales	Portulacaceae	Portulaca spp.
Argidae	Sterictiphorinae	Sterictiphora geminata (Gmelin, 1790)	Larva	Rosa sp.	Grune & Ave-et-Auffe, Belgium	J.-L. Boevé	29.06.2010	P3335	Fabids	Rosales	Rosaceae	Rosa spp.
Pergidae	Acordulecerinae	Acordulecera sp. 1	Ad. F	N/A	San Lorenzo near Salta, Argentina	S. Schmidt	19.11.2007	AE044	x	x	x	x
Pergidae	Acordulecerinae	Acordulecera sp. 2	Ad. F	N/A	Panguana, Llullapichis, Huanaco, Peru	E. Diller	07.12.2008	AE142	x	x	x	x
Pergidae	Acordulecerinae	Acordulecera sp. 3	Ad. M	N/A	Panguana, Llullapichis, Huanaco, Peru	E. Diller	07.12.2009	AE141	x	x	x	x
Pergidae	Acordulecerinae	Acordulecera sp. 4	Ad. F	N/A	Junin de los Andes, Neuquen, Argentina	S.M. Blank & C. Kutzscher	27.11.2003	AE161	x	x	x	x
Pergidae	Acordulecerinae	Acordulecera sp. 5	Ad. F	N/A	Junin de los Andes, Neuquen, Argentina	S.M. Blank & C. Kutzscher	27.11.2003	AE160	x	x	x	x
Pergidae	Acordulecerinae	Acorduloceridea compressicornis Rohwer, 1912	Ad. M	N/A	SFF Los Colorados La Yaya, Bolivar, Colombia	E. Deulufeut	22.04.2001	AE122	x	x	x	x
Pergidae	Acordulecerinae	Anathulea sp. 1	Ad. F	N/A	Sierra de la Macarena Cabaña Cerrillo, Meta, Colombia		13.11.2004	AE124	x	x	x	x
Pergidae	Acordulecerinae	Busalus sp. 1	Ad. F	N/A	Bariloche, Neuquen, Argentina	S.M. Blank & C. Kutzscher	06.12.2002	AE003	x	x	x	x
Pergidae	Acordulecerinae	Giladeus tuxius D.R. Smith, 1990	Ad. M	N/A	Bariloche, Neuquen, Argentina	S.M. Blank & C. Kutzscher	06.12.2002	AE002	x	x	x	x
Pergidae	Acordulecerinae	Phylacteophaga froggatti Riek, 1955	Larva	Eucalyptus diversicolor	Pemberton, Australia	S. & O. Schmidt	14.11.1999	AE156	Malvids	Myrtales	Myrtaceae	Corymbia spp., Eucalyptus spp.
Pergidae	Acordulecerinae	Quetutus sp. 1	Ad. F	N/A	32 km N Salta, Argentina	S. Schmidt	26.11.2007	AE046	x	x	x	x
Pergidae	Conocoxinae	Conocoxa chalicipoda Rohwer, 1911	Ad. F	N/A	El Rincón, 13 km WNW Villa Angostura, Argentina	S. Schmidt	05.12.2007	AE088	Fabids	Fagales	Nothofagaceae	Nothofagus sp.
Pergidae	Loboceratinae	Aulacomerus atriventris (Malaise, 1955)	Ad. M	N/A	7 km W Chicoana, Salta, Argentina	S. Schmidt	29.11.2007	AE048	x	x	x	x
Pergidae	Loboceratinae	Aulacomerus buquetii Spinola, 1840	Ad. F	N/A	20 km E Saint Laurent du Maroni, French Guiana	M. Snižek	12.08.2006	ZSM-HYM-12005	x	x	x	x
Pergidae	Perginae	Acanthoperga marlatti Benson, 1939	Ad. F	N/A	Cunninghams Gap, Queensland, Australia	S. Schmidt	15.06.1997	AE105	Malvids	Myrtales	Myrtaceae	Acmena smithii
Pergidae	Perginae	Acanthoperga sp. 1	Larva		Girraween National Park, Australia	A.-M. McKinnon	..2006	T041				x
Pergidae	Perginae	Antiperga antiopa (Morice, 1919)	Ad. M		Stirling Range National Park, Australia	S. Schmidt	06.05.2005	AE187	x	x	x	x
Pergidae	Perginae	Perga affinis W. F. Kirby, 1882	Larva	Eucalyptus blakelyi	Girraween National Park, Australia	A.-M. McKinnon	16.03.2008	AE106	Malvids	Myrtales	Myrtaceae	Corymbia spp., Eucalyptus spp.
Pergidae	Perginae	Perga kirbii Leach, 1817	Ad. F	N/A	Canberra, Black Mountain, Australia	S. Schmidt	25.05.1999	AE107	Malvids	Myrtales	Myrtaceae	Corymbia spp., Eucalyptus spp.
Pergidae	Perginae	Perga schiodtei Westwood, 1880	Ad. F	N/A	5 km E Manjimup, Australia	A. Loch	15.07.1999	AE108	Malvids	Myrtales	Myrtaceae	Corymbia spp., Eucalyptus spp.
Pergidae	Perginae	Perga vollenhovii Westwood, 1880	Larva	Angophora woodsiana	Toohey Forest, Queensland, Australia	A.-M. McKinnon	..2006	T002	Malvids	Myrtales	Myrtaceae	Eucalyptus crebra
Pergidae	Perginae	Pergagrapta bensoni D.R. Smith, 1980	Ad. F	woodsiana	Manokwari SW 55 km, Anggi, Iray, Gn. Disbehey, Indonesia	A. Riedel	20.03.1993	AE132	x	x	x	x
Pergidae	Perginae	Pergagrapta bicolor (Leach, 1817)	Ad. F	Eucalyptus sp.	Carina, Queensland, Australia	A.-M. McKinnon	..2006	T055	Malvids	Myrtales	Myrtaceae	Corymbia spp., Eucalyptus spp.
Pergidae	Perginae	Pergagrapta latreillii (Leach, 1817)	Ad. F	N/A	Canberra, Black Mountain, Australia	M. Matsuki	15.01.2000	AE110	Malvids	Myrtales	Myrtaceae	Eucalyptus spp.
Pergidae	Perginae	Pergagrapta polita (Leach, 1817)	Ad. F	Melaleuca quinquenervia	Deagon, Australia	S. Schmidt	13.11.1997	AE306	Malvids	Myrtales	Myrtaceae	Angophora spp., Eucalyptus spp., Melaleuca quinquenervia
Pergidae	Perginae	Pergagrapta sp. 1	Larva	Eucalyptus	Girraween National Park, Australia	S. Schmidt	.04.2009	AE050	x	x	x	x
Pergidae	Perginae	Pseudoperga guerinii (Westwood, 1880)	Larva	Eucalyptus pauciflora	Australian Capital Territory, Mt Gingera, Australia	S. Schmidt	31.01.1999	AE114	Malvids	Myrtales	Myrtaceae	Eucalyptus spp.
Pergidae	Pergulinae	Haplostegus epimelas Konow, 1900	Larva	Psidium cattleianum	Paraná, Mananciais da Serra, Piraquara, Brazil	J.H. Pedrosa-Macedo	03.05.2006	AE174	Malvids	Myrtales	Myrtaceae	Psidium cattleianum, P. guajava
Pergidae	Perreyiinae	Ancyloneura sp. 1	Ad. F	N/A	Borme, Jayawijaya, Indonesia	A. Riedel	18.08.1993	AE130	x	x	x	x
Pergidae	Perreyiinae	Ancyloneura sp. 2	Ad. F	N/A	Mindik, Papua New Guinea	A. Riedel	10.10.2009	AE311	x	x	x	x
Pergidae	Perreyiinae	Cladomacra sp. 1	Ad. F	N/A	Bokondini, Indonesia		18.07.2010	AE820	x	x	x	x
Pergidae	Perreyiinae	Clarissa sp. 1	Larva	Acmena smithi	Brisbane, Australia	J. Grigg	.05.1994	AE067	x	x	x	x
Pergidae	Perreyiinae	Clarissa sp. 2	Larva	Eucalyptus sp.	Mildura, Koorlong Eucalyptus Plantation, Victoria, Australia	M. Steinbauer	08.04.1999	AE319	x	x	x	x
Pergidae	Perreyiinae	Clarissa thoracica Morice, 1919	Ad. F	N/A	Bunya Mts, Wescott, Queensland, Australia	O. Schmidt	05.11.2005	AE314	x	x	x	x
Pergidae	Perreyiinae	Decameria sp. 1	Ad. F	N/A	PNN Farallones de Cali Cgto. La Meseta, Cauca, Colombia		27.08.2003	AE121	x	x	x	x
Pergidae	Perreyiinae	Decameria sp. 2	Ad. F	N/A	Panguana, Llullapichis, Huanaco, Peru	E. Diller	17.10.2009	AE606	x	x	x	x
Pergidae	Perreyiinae	Decameria vyssus D.R. Smith, 1990	Ad. M	N/A	32 km N Salta, Argentina	S. & O. Schmidt	26.11.2007	AE062	x	x	x	x
Pergidae	Perreyiinae	Diphamorphos nigrescens Rohwer, 1910	Ad. F	N/A	Canberra, Black Mountain, Australia	S. Schmidt	02.05.1999	AE315	x	x	x	x
Pergidae	Perreyiinae	Diphamorphos pallicornis Benson, 1935	Ad. F	N/A	Lamington NP, Queensland, Australia	C. Lambkin, N. Starick	15.10.2006	AE317	x	x	x	x
Pergidae	Perreyiinae	Eurys sp. 1	Ad. M	N/A	Canberra, Black Mountain, Australia	S. Schmidt	02.05.1999	AE165	x	x	x	x
Pergidae	Perreyiinae	Eurys sp. 2	Ad. M	N/A	Cunninghams Gap, Queensland, Australia	S. Schmidt	09.09.2007	AE065	x	x	x	x
Pergidae	Perreyiinae	Neoeurys sp. 1	Ad. F	N/A	Lamington Nat. Pk, Python Rock, Queensland, Australia	J. Skevington	07.11.1999	AE113	x	x	x	x
Pergidae	Perreyiinae	Perreyia flavipes Konow, 1899	Ad. M	N/A	PNN Farallones de Cali Cgto. La Meseta, Norte de Santander, Colombia		27.04.2004	AE127	Monocots	Poales	Poaceae	(saprophagous)
Pergidae	Perreyiinae	Perreyia nigriceps (Westwood, 1874)	Ad. M	N/A	Panguana, Llullapichis, Huanaco, Peru	E. Diller	07.12.2008	AE140	x	x	x	x
Pergidae	Perreyiinae	Perreyia picea (Westwood, 1874)	Ad. M	N/A	Estación Biológica Mosiro-Itajura (Caparú) Antigua Cabaña, Vaupés, Colombia		24.11.2003	AE120	x	x	x	x
Pergidae	Perreyiinae	Perreyia sp. 1	Ad. M	N/A	PNN Sumapaz Cabaña Mirlas, Cundinamarca, Colombia	H. Vargas	30.04.2002	AE128	x	x	x	x
Pergidae	Perreyiinae	Polyclonus atratus W.F. Kirby, 1882	Larva	Commlina cyanea	Brisbane, Australia	J. Grigg	25.02.1994	AE162	Malvids	Myrtales	Myrtaceae	(saprophagous)
Pergidae	Philomastiginae	Philomastix macleaii (Westwood, 1880)	Larva	Rubus sp.	Cunninghams Gap, Australia	J.-L. Boevé	23.03.2008	AE090	Fabids	Rosales	Rosaceae	Rubus spp.
Pergidae	Philomastiginae	Philomastix xanthophylax Naumann & Groth, 1998	Larva	Alphitonia excelsa	Brisbane, Qeensland, Australia	J. Grigg	23.06.1999	AE104	Fabids	Rosales	Rhamnaceae	Alphitonia excelsa
Pergidae	Pterygophorinae	Lophyrotoma analis (Costa, 1864)	Ad. F	N/A	Brisbane, Qeensland, Australia	S. Schmidt	20.03.2007	AE009	Superasterids	Caryophyllales	Polygonaceae	Rumex spp., Emex australis, Muehlenbeckia sp.
Pergidae	Pterygophorinae	Lophyrotoma analis (Costa, 1864)	Larva	Rumex sp.	Brisbane, Qeensland, Australia	J.-L. Boevé	30.03.2008	P2863				(idem)
Pergidae	Pterygophorinae	Lophyrotoma cyanea (Leach, 1817)	Larva	Corymbia sp.	Whites Hill, Qeensland, Australia	A.-M. McKinnon	2006	LL1_L	Malvids	Myrtales	Myrtaceae	Eucalyptus radiata
Pergidae	Pterygophorinae	Lophyrotoma interrupta (Klug, 1814)	Ad. F	N/A	Mt Tamborine National Park, Cedar Creek Rd., Queensland, Australia		19.04.2008	AE200	Malvids	Myrtales	Myrtaceae	Angophora spp., Corymbia spp., Eucalyptus spp.
Pergidae	Pterygophorinae	Lophyrotoma interrupta (Klug, 1814)	Larva	Eucalyptus sp.	Tamborine Mt, Australia	J.-L. Boevé	19.04.2008	P2893				(idem)
Pergidae	Pterygophorinae	Lophyrotoma nr interrupta	Larva	Eucalyptus sp.	Brisbane, Nudgee Waterhole, Queensland, Australia	S. Schmidt	19.03.2008	AE041	Malvids	Myrtales	Myrtaceae	Angophora spp., Corymbia spp., Eucalyptus spp.
Pergidae	Pterygophorinae	Lophyrotoma zonalis (Rohwer, 1910)	Ad. F	N/A	Brisbane, Hamilton Park, Queensland, Australia	S. Schmidt	14.03.2008	AE198	Malvids	Myrtales	Myrtaceae	Melaleuca leucadendra, M. quinquenervia
Pergidae	Pterygophorinae	Lophyrotoma zonalis (Rohwer, 1910)	Larva	Melaleuca sp.	Brookfield, Australia	J.-L. Boevé	30.03.2008	P2864				(idem)
Pergidae	Pterygophorinae	Pterygophorus insignis W.F. Kirby 1894	Larva	Callistemon sp.	Brisbane, Hamilton Park, Queensland, Australia	S. Schmidt	26.03.2008	AE089	Malvids	Myrtales	Myrtaceae	Callistemon spp., Leptospermum sp., Melaleuca spp.
Pergidae	Pterygophorinae	Pterygophorus nr turneri	Larva	Syzygium sp.	Brisbane, Qeensland, Australia	S. Schmidt	21.03.2008	AE051	Malvids	Myrtales	Myrtaceae	Syzygium wilsonii
Pergidae	Pterygophorinae	Pterygophorus turneri Rohwer, 1910	Larva	Syzygium sp.	Atherton, Queensland, Australia	A.-M. McKinnon	2006	LATH0	Malvids	Myrtales	Myrtaceae	Syzygium francisii
Pergidae	Pteryperginae	Pteryperga galla Benson, 1938	Larva	Elaeocarpus reticulatus	Ewan Maddock Dam, Queensland, Australia	S. Schmidt	31.3.2007	AE082	Fabids	Oxalidales	Elaeocarpaceae	Elaeocarpus reticulatus
Pergidae	Styracotechyinae	Styracotechys dicelysma Benson, 1935	Larva	Austroteenisia blackii	Brisbane, Qeensland, Australia	S. Schmidt	05.10.1997	AE167	Fabids	Fabales	Fabaceae	Austrosteenisia blackii
Pergidae	Syzygoniinae	Lagideus sp. 1	Ad. F	N/A	Parque Nacional Iguazú, Misiones, Brazil	S.M. Blank & C. Kutzscher	09.11.2002	AE186	x	x	x	x
OUTGROUP Taxa
Cimbicidae	Abiinae	Abia (Zaraea) sp. 1	Ad.	N/A	Petersham, MA, USA	T. Nyman	04.06.2012	P3411	x	x	x	x
Cimbicidae	Abiinae	Abia candens Konow, 1887	Ad.	N/A	Suida River, Russia	A. G. Zinovjev	30.06.1997	P3410	Superasterids	Dipsacales	Caprifoliaceae	Knautia arvensis, Succisa pratensis
Cimbicidae	Abiinae	Abia fasciata (Linné, 1758)	Ad. F	N/A	1.3 km WSW Graswang, Germany	S. Schmidt	23.07.2006	AE080	Superasterids	Dipsacales	Caprifoliaceae	Linnaea borealis, Lonicera spp., Symphoricarpos spp.
Diprionidae	Diprioninae	Gilpinia abieticola (Dalla Torre, 1894)	Larva	Picea sp.	Austria	E. Altenhofer	.08.2001	P2097	Pinopsida	Pinales	Pinaceae	Picea spp.
Diprionidae	Diprioninae	Neodiprion sertifer Geoffroy, 1785	Larva	Picea abies	Kaunertal, Tyrol, Austria	S. Schmidt	01.08.2006	AE004	Pinopsida	Pinales	Pinaceae	Pinus spp.
Tenthredinidae	Allantinae	Allantus rufocinctus (Retzius, 1783)	Larva	Rosa sp.	Uccle, Belgium	J.-L. Boevé	15.06.2010	P3332	Fabids	Rosales	Rosaceae	Rosa spp., Rubus spp.
Tenthredinidae	Athaliinae	Athalia rosae (Linné, 1758)	Larva	Brassica sp.	Sint-Pieters-Leeuw, Belgium	J.-L. Boevé	08.10.2009	P3240	Malvids	Brassicales	Brassicaceae	Brassica spp., Raphanus spp., Sinapis spp.
Tenthredinidae	Heterarthrinae	Endelomyia aethiops (Fabricius, 1781)	Larva	Rosa sp.	Wellin, Belgium	J.-L. Boevé	03.06.2009	P3097	Fabids	Rosales	Rosaceae	Rosa spp.
Tenthredinidae	Nematinae	Hemichroa crocea (Geoffroy, 1785)	Larva	Alnus glutinosa	Ave-et-Auffe, Belgium	J.-L. Boevé	10.09.2009	P3230	Fabids	Fagales, Malpighiales	Betulaceae, Salicaceae	Alnus spp., Betula spp., Corylus sp., Salix sp.
Tenthredinidae	Nematinae	Nematus miliaris (Panzer, 1797)	Larva	Salix sp.	Grimminge, Belgium	J.-L. Boevé	14.10.2009	P3246	Fabids	Malpighiales	Salicaceae	Salix spp.
References
1. Achterberg Cv, Desmier de Chenon R (2009) The first report of the biology of Proterops borneoensis Szépligeti (Hymenoptera: Braconidae: Ichneutinae), with the description of a new species from China. Journal of Natural History, London 43 (11-12): 619–633.
2. Adachi I (1981) Behavioral process of aggregation of the red-striped sawfly, Arge nigrinodosa Motschulsky (Hymenoptera: Argidae). Applied Entomology and Zoology, Tokyo 16(1): 29–36.
3. Blank SM, Groll EK, Liston AD, et al (2016) ECatSym Electronic World Catalog of Symphyta (Insecta, Hymenoptera). In: Digit. Entomol. Information, Müncheberg
4. Frost SW (1925) The leaf-mining habit in the Hymenoptera. Annals of the Entomological Society of America, Columbus/Ohio 18(3): 399–416.
5. Hara H, Shinohara A (2006) The sawfly genus Spinarge (Hymenoptera, Argidae). Bulletin of the National Science Museum, Series A, Zoology, Tokyo 32 (2): 61-94.
6. Hara H, Shinohara A (2012) Arge aruncus n. sp. (Hymenoptera, Argidae) feeding on Aruncus dioicus in Japan. Bulletin of the National Museum of Nature and Science, Series A (Zoology), Tokyo 38(2): 75–87.
7. Hara H, Shinohara A (2012) Arge enkianthus n. sp. (Hymenoptera, Argidae) Feeding on Enkianthus campanulatus in Japan. Bulletin of the National Museum of Nature and Science, Series A (Zoology), Tokyo 38(1): 21–32.
8. Hara, H. (2010) Sawflies (Hymenoptera, Symphyta) injurious to trees and shrubs in Hokkaido. I: Xyelidae, Pamphiliidae, Argidae and Cimbicidae. Bulletin of theHokkaido Forestry Research Institute, 47: 51–68. [In Japanese]
9. Lorenz H, Kraus M (1957) Die Larvalsystematik der Blattwespen (Tenthredinoidea und Megalodontoidea). Abhandlungen zur Larvalsystematik der Insekten, Berlin 1: 1–339.
10. Schmidt S, Smith DR (2016) Pergidae of the World – an online catalogue of the sawfly family Pergidae (Insecta, Hymenoptera, Symphyta). In: World Wide Web Electron. Publ. http://pergidae.snsb-zsm.de
11. Shinohara A, Hara H (2008) Taxonomy, distribution and Life history of Abelia-feeding Sawfly, Arge suzukii (Hymenoptera, Argidae). Japanese Journal of Systematic Entomology, Matsuyama 14(1): 29–47.
12. Shinohara A, Hara H (2009) Arge indicura n. sp. feeding on Potentilla and Sanguisorba (Insecta, Hymenoptera, Argidae) from Japan. Bulletin of the National Museum of Nature and Science, Series A (Zoology), Tokyo 35(1): 55–71.
13. Shinohara A, Hara H (2010) Host plants, larvae and life history of Spinarge affinis and S. fulvicornis (Hymenoptera, Argidae) in Japan. Japanese Journal of Systematic Entomology, Matsuyama 16(1): 47–62.
14. Shinohara A, Hara H (2010) Taxonomy of two sawfly species of the genus Arge (Hymenoptera, Argidae) from China. Japanese Journal of Systematic Entomology, Matsuyama 16(1): 77–82.
15. Shinohara A, Hara H (2012) Arge cerasus n. sp. (Hymenoptera, Argidae) feeding on Cerasus spp. in Japan. Japanese Journal of Systematic Entomology, Matsuyama 18(2): 389–403.
16. Shinohara A, Hara H (2012) Host plant, larva and life history of Spinarge nigricornis (Hymenoptera, Argidae) in Japan. Japanese Journal of Systematic Entomology, Matsuyama 18(1): 123–131.
17. Shinohara A, Hara H, Kim JW (2009) The species-group of Arge captiva (Insecta, Hymenoptera, Argidae). Bulletin of the National Museum of Nature and Science, Series A (Zoology), Tokyo 35(4): 249–278.
18. Shinohara A, Hara H, Saito T (2008) Taxonomy, distribution and life history of Sanguisorba-feeding sawfly, Arge suspicax (Hymenoptera, Argidae). Japanese Journal of Systematic Entomology, Matsuyama 14(2): 265–282.
19. Shinohara A, Ibuki S-I, Hara H (2011) Arge meliosmae n. sp. (Hymenoptera, Argidae) feeding on Meliosma myriantha in Japan. Bulletin of the National Museum of Nature and Science, Series A (Zoology), Tokyo 37(2): 99–112.
20. Shinohara A, Yoshida H, Hara H (2007) Distribution records of willow-feeding sawfly, Arge enodis (Hymenoptera, Argidae), in Japan, with notes on its immature stages and life history. Japanese Journal of Systematic Entomology, Matsuyama 13 (2): 359-366.
21. Stritt W (1960) Die bisher unbekannte Larve der Blattwespe Arge melanochroa Gmel. (Hym., Symph.). Beiträge zur naturkundlichen Forschung in Südwestdeutschland, Karlsruhe 19(1): 58–59.
22. Tokunaga M, Tsujita M, Yamazaki A (1951) Studies on the larvae of the Tenthredinidae (II). Morphological study on a rosaceous leaf-feeder sawfly, Arge nigrinodosa Motschulsky. Mushi, Fukuoka 22(3): 17–24.
